# Supplementary material for: Obesity promotes radioresistance through SERPINE1-mediated aggressiveness and DNA repair of triple-negative breast cancer
Source: Cell Death Dis. 2023 Jan 21;14(1):53. doi: 10.1038/s41419-023-05576-8 (PMC9867751; doi:10.1038/s41419-023-05576-8)
Supplement: Supplementary file 1 — Extended Data [file 41419_2023_5576_MOESM1_ESM.zip]

Archive with 22 entries (21 files):
- Supplementary data_Su&Kuo_R1/
- __MACOSX/._Supplementary data_Su&Kuo_R1
- Supplementary data_Su&Kuo_R1/Fig. S6.tiff
- __MACOSX/Supplementary data_Su&Kuo_R1/._Fig. S6.tiff
- Supplementary data_Su&Kuo_R1/._μèòs+▌tëç6.tiff
- Supplementary data_Su&Kuo_R1/._μèòs+▌tëç1.tiff
- Supplementary data_Su&Kuo_R1/Fig. S1.tiff
- __MACOSX/Supplementary data_Su&Kuo_R1/._Fig. S1.tiff
- Supplementary data_Su&Kuo_R1/Fig. S2.tiff
- __MACOSX/Supplementary data_Su&Kuo_R1/._Fig. S2.tiff
- Supplementary data_Su&Kuo_R1/._μèòs+▌tëç3.tiff
- Supplementary data_Su&Kuo_R1/._μèòs+▌tëç2.tiff
- __MACOSX/Supplementary data_Su&Kuo_R1/._Supplementary Data_clean_Su&Kuo_R1.docx
- Supplementary data_Su&Kuo_R1/Fig. S3.tiff
- __MACOSX/Supplementary data_Su&Kuo_R1/._Fig. S3.tiff
- Supplementary data_Su&Kuo_R1/._μèòs+▌tëç5.tiff
- Supplementary data_Su&Kuo_R1/Fig. S4.tiff
- __MACOSX/Supplementary data_Su&Kuo_R1/._Fig. S4.tiff
- Supplementary data_Su&Kuo_R1/Fig. S5.tiff
- __MACOSX/Supplementary data_Su&Kuo_R1/._Fig. S5.tiff
- Supplementary data_Su&Kuo_R1/._μèòs+▌tëç4.tiff
- Supplementary data_Su&Kuo_R1/Supplementary Data_clean_Su-Kuo_Proofread_ESM.docx
